# Supplementary material for: The flexDrive: an ultra-light implant for optical control and highly parallel chronic recording of neuronal ensembles in freely moving mice
Source: Front Syst Neurosci. 2013 May 13;7:8. doi: 10.3389/fnsys.2013.00008 (PMC3652307; doi:10.3389/fnsys.2013.00008)
Supplement: Supplementary file 1 [file DataSheet1.ZIP]

Archive with 26 entries (21 files):
- flexDrive_source_files_mar11/
- flexDrive_source_files_mar11/electrode_interface_boards/
- flexDrive_source_files_mar11/shield_cap/
- flexDrive_source_files_mar11/spring_16drives/
- flexDrive_source_files_mar11/drive_body/
- flexDrive_source_files_mar11/readme.txt
- flexDrive_source_files_mar11/license.txt
- flexDrive_source_files_mar11/electrode_interface_boards/readme.txt
- flexDrive_source_files_mar11/electrode_interface_boards/flexDrive_eib_16st_2fibers_omnetics.brd
- flexDrive_source_files_mar11/electrode_interface_boards/flexDrive_eib_16tt_3fibers_omnetics.brd
- flexDrive_source_files_mar11/shield_cap/readme.txt
- flexDrive_source_files_mar11/shield_cap/flexDrive_shield_cone.pdf
- flexDrive_source_files_mar11/shield_cap/flexDrive_cap.pdf
- flexDrive_source_files_mar11/spring_16drives/readme.txt
- flexDrive_source_files_mar11/spring_16drives/flexDrive_spring_16drives_rev1.0.SLDPRT
- flexDrive_source_files_mar11/spring_16drives/flexDrive_spring_16drives_rev1.0_wireedm_dfx_mm.DXF
- flexDrive_source_files_mar11/spring_16drives/flexDrive_spring_16drives_rev1.0_wireedm_dfx_inch.DXF
- flexDrive_source_files_mar11/spring_16drives/flexDrive_spring_16drives_rev1_0_drawing.PDF
- flexDrive_source_files_mar11/spring_16drives/flexDrive_spring_16drives_rev1.0.SLDDRW
- flexDrive_source_files_mar11/drive_body/flexDrive_base_16drives_rev1.1.STL
- flexDrive_source_files_mar11/drive_body/flexDrive_ca1_bilateral_16drives_rev1.1.SLDPRT
- flexDrive_source_files_mar11/drive_body/flexDrive_base_16drives_rev1.1.SLDPRT
- flexDrive_source_files_mar11/drive_body/flexDrive_base_16drives_rev1.0.SLDPRT
- flexDrive_source_files_mar11/drive_body/flexDrive_base_16drives_rev1_1_drawing01.PDF
- flexDrive_source_files_mar11/drive_body/flexDrive_base_16drives_rev1.1.SLDDRW
- flexDrive_source_files_mar11/drive_body/readme.txt
