# Supplementary material for: The flexDrive: an ultra-light implant for optical control and highly parallel chronic recording of neuronal ensembles in freely moving mice
Source: Front Syst Neurosci. 2013 May 13;7:8. doi: 10.3389/fnsys.2013.00008 (PMC3652307; doi:10.3389/fnsys.2013.00008)
Supplement: Supplementary file 1 [file DataSheet1.ZIP › flexDrive_source_files_mar11/readme.txt]

The flexDrive is an implant for chronic extracellular electrophysiology.
The design of the flexDrive is released under the The TAPR Open Hardware License

Get the latest revision of the design source files at http://github.com/open-ephys/flexDrive


2013, Jakob Voigts, Joshua H Siegle, Dominique L Pritchett, Christopher I. Moore
