# Supplementary material for: The flexDrive: an ultra-light implant for optical control and highly parallel chronic recording of neuronal ensembles in freely moving mice
Source: Front Syst Neurosci. 2013 May 13;7:8. doi: 10.3389/fnsys.2013.00008 (PMC3652307; doi:10.3389/fnsys.2013.00008)
Supplement: Supplementary file 1 [file DataSheet1.ZIP › flexDrive_source_files_mar11/electrode_interface_boards/flexDrive_eib_16st_2fibers_omnetics.brd]

<?xml version="1.0" encoding="utf-8"?>
<!DOCTYPE eagle SYSTEM "eagle.dtd">
<eagle version="6.2">
<drawing>
<settings>
<setting alwaysvectorfont="no"/>
<setting verticaltext="up"/>
</settings>
<grid distance="5" unitdist="mil" unit="mil" style="lines" multiple="1" display="yes" altdistance="0.005" altunitdist="inch" altunit="inch"/>
<layers>
<layer number="1" name="Top" color="4" fill="1" visible="yes" active="yes"/>
<layer number="16" name="Bottom" color="1" fill="1" visible="yes" active="yes"/>
<layer number="17" name="Pads" color="2" fill="1" visible="yes" active="yes"/>
<layer number="18" name="Vias" color="2" fill="1" visible="yes" active="yes"/>
<layer number="19" name="Unrouted" color="6" fill="1" visible="yes" active="yes"/>
<layer number="20" name="Dimension" color="15" fill="1" visible="yes" active="yes"/>
<layer number="21" name="tPlace" color="16" fill="1" visible="yes" active="yes"/>
<layer number="22" name="bPlace" color="14" fill="1" visible="yes" active="yes"/>
<layer number="23" name="tOrigins" color="15" fill="1" visible="yes" active="yes"/>
<layer number="24" name="bOrigins" color="15" fill="1" visible="yes" active="yes"/>
<layer number="25" name="tNames" color="7" fill="1" visible="yes" active="yes"/>
<layer number="26" name="bNames" color="7" fill="1" visible="yes" active="yes"/>
<layer number="27" name="tValues" color="7" fill="1" visible="yes" active="yes"/>
<layer number="28" name="bValues" color="7" fill="1" visible="yes" active="yes"/>
<layer number="29" name="tStop" color="7" fill="3" visible="yes" active="yes"/>
<layer number="30" name="bStop" color="7" fill="6" visible="yes" active="yes"/>
<layer number="31" name="tCream" color="7" fill="4" visible="yes" active="yes"/>
<layer number="32" name="bCream" color="7" fill="5" visible="yes" active="yes"/>
<layer number="33" name="tFinish" color="6" fill="3" visible="yes" active="yes"/>
<layer number="34" name="bFinish" color="6" fill="6" visible="yes" active="yes"/>
<layer number="35" name="tGlue" color="7" fill="4" visible="yes" active="yes"/>
<layer number="36" name="bGlue" color="7" fill="5" visible="yes" active="yes"/>
<layer number="37" name="tTest" color="7" fill="1" visible="yes" active="yes"/>
<layer number="38" name="bTest" color="7" fill="1" visible="yes" active="yes"/>
<layer number="39" name="tKeepout" color="4" fill="11" visible="yes" active="yes"/>
<layer number="40" name="bKeepout" color="1" fill="11" visible="yes" active="yes"/>
<layer number="41" name="tRestrict" color="4" fill="10" visible="yes" active="yes"/>
<layer number="42" name="bRestrict" color="1" fill="10" visible="yes" active="yes"/>
<layer number="43" name="vRestrict" color="2" fill="10" visible="yes" active="yes"/>
<layer number="44" name="Drills" color="7" fill="1" visible="yes" active="yes"/>
<layer number="45" name="Holes" color="7" fill="1" visible="yes" active="yes"/>
<layer number="46" name="Milling" color="3" fill="1" visible="yes" active="yes"/>
<layer number="47" name="Measures" color="7" fill="1" visible="yes" active="yes"/>
<layer number="48" name="Document" color="7" fill="1" visible="yes" active="yes"/>
<layer number="49" name="Reference" color="7" fill="1" visible="yes" active="yes"/>
<layer number="51" name="tDocu" color="6" fill="1" visible="yes" active="yes"/>
<layer number="52" name="bDocu" color="7" fill="1" visible="yes" active="yes"/>
<layer number="91" name="Nets" color="2" fill="1" visible="no" active="no"/>
<layer number="92" name="Busses" color="1" fill="1" visible="no" active="no"/>
<layer number="93" name="Pins" color="2" fill="1" visible="no" active="no"/>
<layer number="94" name="Symbols" color="4" fill="1" visible="no" active="no"/>
<layer number="95" name="Names" color="7" fill="1" visible="no" active="no"/>
<layer number="96" name="Values" color="7" fill="1" visible="no" active="no"/>
<layer number="97" name="Info" color="7" fill="1" visible="no" active="no"/>
<layer number="98" name="Guide" color="6" fill="1" visible="no" active="no"/>
</layers>
<board>
<plain>
<wire x1="20.066" y1="30.099" x2="20.066" y2="30.861" width="0.254" layer="25"/>
<wire x1="20.066" y1="30.861" x2="21.463" y2="31.877" width="0.254" layer="25"/>
<wire x1="21.463" y1="31.877" x2="21.971" y2="31.877" width="0.254" layer="25"/>
<wire x1="19.685" y1="20.828" x2="19.685" y2="20.193" width="0.254" layer="25"/>
<wire x1="19.685" y1="20.193" x2="21.082" y2="19.05" width="0.254" layer="25"/>
<wire x1="21.082" y1="19.05" x2="21.844" y2="19.05" width="0.254" layer="25"/>
<circle x="25.4" y="25.4" radius="8.0645" width="0.2032" layer="20"/>
<text x="20.701" y="26.416" size="1.143" layer="25" font="vector" ratio="15">fopt</text>
<text x="21.082" y="23.368" size="1.143" layer="25" font="vector" ratio="15">eib</text>
<text x="28.321" y="25.4" size="1.143" layer="25" font="vector" ratio="15">16</text>
<text x="28.575" y="24.384" size="1.143" layer="25" font="vector" ratio="15">st</text>
<text x="21.463" y="29.083" size="1.016" layer="25" font="vector" ratio="15">A</text>
<text x="21.336" y="20.574" size="1.016" layer="25" font="vector" ratio="15">B</text>
<hole x="24.003" y="25.4" drill="1.3208"/>
<hole x="19.304" y="25.4" drill="1.7018"/>
<hole x="31.496" y="25.4" drill="1.7018"/>
<hole x="26.67" y="25.4" drill="1.3208"/>
<rectangle x1="28.448" y1="23.876" x2="29.464" y2="25.654" layer="30"/>
</plain>
<libraries>
<library name="josh">
<packages>
<package name="OMNETICS_FE18">
<smd name="P$1" x="-1.905" y="0.635" dx="1.016" dy="0.381" layer="1" roundness="90" rot="R90"/>
<smd name="P$2" x="-1.27" y="0.635" dx="1.016" dy="0.381" layer="1" roundness="90" rot="R90"/>
<smd name="P$3" x="-0.635" y="0.635" dx="1.016" dy="0.381" layer="1" roundness="90" rot="R90"/>
<smd name="P$4" x="0" y="0.635" dx="1.016" dy="0.381" layer="1" roundness="90" rot="R90"/>
<smd name="P$5" x="0.635" y="0.635" dx="1.016" dy="0.381" layer="1" roundness="90" rot="R90"/>
<smd name="P$6" x="1.27" y="0.635" dx="1.016" dy="0.381" layer="1" roundness="90" rot="R90"/>
<smd name="P$7" x="1.905" y="0.635" dx="1.016" dy="0.381" layer="1" roundness="90" rot="R90"/>
<smd name="P$8" x="2.54" y="0.635" dx="1.016" dy="0.381" layer="1" roundness="90" rot="R90"/>
<smd name="P$9" x="2.54" y="-0.635" dx="1.016" dy="0.381" layer="1" roundness="90" rot="R90"/>
<smd name="P$10" x="1.905" y="-0.635" dx="1.016" dy="0.381" layer="1" roundness="90" rot="R90"/>
<smd name="P$11" x="1.27" y="-0.635" dx="1.016" dy="0.381" layer="1" roundness="90" rot="R90"/>
<smd name="P$12" x="0.635" y="-0.635" dx="1.016" dy="0.381" layer="1" roundness="90" rot="R90"/>
<smd name="P$13" x="0" y="-0.635" dx="1.016" dy="0.381" layer="1" roundness="90" rot="R90"/>
<smd name="P$14" x="-0.635" y="-0.635" dx="1.016" dy="0.381" layer="1" roundness="90" rot="R90"/>
<smd name="P$15" x="-1.27" y="-0.635" dx="1.016" dy="0.381" layer="1" roundness="90" rot="R90"/>
<smd name="P$16" x="-1.905" y="-0.635" dx="1.016" dy="0.381" layer="1" roundness="90" rot="R90"/>
<smd name="P$17" x="-2.54" y="0.635" dx="1.016" dy="0.381" layer="1" roundness="90" rot="R90"/>
<smd name="P$18" x="3.175" y="0.635" dx="1.016" dy="0.381" layer="1" roundness="90" rot="R90"/>
</package>
<package name="LARGEGOLDPIN">
<pad name="P1" x="0" y="0" drill="0.5"/>
</package>
</packages>
</library>
</libraries>
<attributes>
</attributes>
<variantdefs>
</variantdefs>
<classes>
<class number="0" name="default" width="0" drill="0">
</class>
</classes>
<designrules>
<description language="de">&lt;b&gt;EAGLE Design Rules&lt;/b&gt;
&lt;p&gt;
Die Standard-Design-Rules sind so gewählt, dass sie für 
die meisten Anwendungen passen. Sollte ihre Platine 
besondere Anforderungen haben, treffen Sie die erforderlichen
Einstellungen hier und speichern die Design Rules unter 
einem neuen Namen ab.</description>
<description language="en">&lt;b&gt;EAGLE Design Rules&lt;/b&gt;
&lt;p&gt;
The default Design Rules have been set to cover
a wide range of applications. Your particular design
may have different requirements, so please make the
necessary adjustments and save your customized
design rules under a new name.</description>
<param name="layerSetup" value="(1*16)"/>
<param name="mtCopper" value="0.035mm 0.035mm 0.035mm 0.035mm 0.035mm 0.035mm 0.035mm 0.035mm 0.035mm 0.035mm 0.035mm 0.035mm 0.035mm 0.035mm 0.035mm 0.035mm"/>
<param name="mtIsolate" value="1.5mm 0.15mm 0.2mm 0.15mm 0.2mm 0.15mm 0.2mm 0.15mm 0.2mm 0.15mm 0.2mm 0.15mm 0.2mm 0.15mm 0.2mm"/>
<param name="mdWireWire" value="7mil"/>
<param name="mdWirePad" value="7mil"/>
<param name="mdWireVia" value="7mil"/>
<param name="mdPadPad" value="7mil"/>
<param name="mdPadVia" value="7mil"/>
<param name="mdViaVia" value="7mil"/>
<param name="mdSmdPad" value="7mil"/>
<param name="mdSmdVia" value="7mil"/>
<param name="mdSmdSmd" value="7mil"/>
<param name="mdViaViaSameLayer" value="8mil"/>
<param name="mnLayersViaInSmd" value="2"/>
<param name="mdCopperDimension" value="20mil"/>
<param name="mdDrill" value="7mil"/>
<param name="mdSmdStop" value="0mil"/>
<param name="msWidth" value="7mil"/>
<param name="msDrill" value="16mil"/>
<param name="msMicroVia" value="9.99mm"/>
<param name="msBlindViaRatio" value="0.5"/>
<param name="rvPadTop" value="0.25"/>
<param name="rvPadInner" value="0.25"/>
<param name="rvPadBottom" value="0.25"/>
<param name="rvViaOuter" value="0.25"/>
<param name="rvViaInner" value="0.25"/>
<param name="rvMicroViaOuter" value="0.25"/>
<param name="rvMicroViaInner" value="0.25"/>
<param name="rlMinPadTop" value="10mil"/>
<param name="rlMaxPadTop" value="20mil"/>
<param name="rlMinPadInner" value="10mil"/>
<param name="rlMaxPadInner" value="20mil"/>
<param name="rlMinPadBottom" value="10mil"/>
<param name="rlMaxPadBottom" value="20mil"/>
<param name="rlMinViaOuter" value="8mil"/>
<param name="rlMaxViaOuter" value="20mil"/>
<param name="rlMinViaInner" value="8mil"/>
<param name="rlMaxViaInner" value="20mil"/>
<param name="rlMinMicroViaOuter" value="4mil"/>
<param name="rlMaxMicroViaOuter" value="20mil"/>
<param name="rlMinMicroViaInner" value="4mil"/>
<param name="rlMaxMicroViaInner" value="20mil"/>
<param name="psTop" value="-1"/>
<param name="psBottom" value="-1"/>
<param name="psFirst" value="-1"/>
<param name="psElongationLong" value="100"/>
<param name="psElongationOffset" value="100"/>
<param name="mvStopFrame" value="1"/>
<param name="mvCreamFrame" value="0"/>
<param name="mlMinStopFrame" value="4mil"/>
<param name="mlMaxStopFrame" value="4mil"/>
<param name="mlMinCreamFrame" value="0mil"/>
<param name="mlMaxCreamFrame" value="0mil"/>
<param name="mlViaStopLimit" value="0mil"/>
<param name="srRoundness" value="0"/>
<param name="srMinRoundness" value="0mil"/>
<param name="srMaxRoundness" value="0mil"/>
<param name="slThermalIsolate" value="10mil"/>
<param name="slThermalsForVias" value="0"/>
<param name="dpMaxLengthDifference" value="10mm"/>
<param name="dpGapFactor" value="2.5"/>
<param name="checkGrid" value="0"/>
<param name="checkAngle" value="0"/>
<param name="checkFont" value="1"/>
<param name="checkRestrict" value="1"/>
<param name="useDiameter" value="13"/>
<param name="maxErrors" value="50"/>
</designrules>
<autorouter>
<pass name="Default">
<param name="RoutingGrid" value="50mil"/>
<param name="tpViaShape" value="round"/>
<param name="PrefDir.1" value="|"/>
<param name="PrefDir.2" value="0"/>
<param name="PrefDir.3" value="0"/>
<param name="PrefDir.4" value="0"/>
<param name="PrefDir.5" value="0"/>
<param name="PrefDir.6" value="0"/>
<param name="PrefDir.7" value="0"/>
<param name="PrefDir.8" value="0"/>
<param name="PrefDir.9" value="0"/>
<param name="PrefDir.10" value="0"/>
<param name="PrefDir.11" value="0"/>
<param name="PrefDir.12" value="0"/>
<param name="PrefDir.13" value="0"/>
<param name="PrefDir.14" value="0"/>
<param name="PrefDir.15" value="0"/>
<param name="PrefDir.16" value="-"/>
<param name="cfVia" value="8"/>
<param name="cfNonPref" value="5"/>
<param name="cfChangeDir" value="2"/>
<param name="cfOrthStep" value="2"/>
<param name="cfDiagStep" value="3"/>
<param name="cfExtdStep" value="0"/>
<param name="cfBonusStep" value="1"/>
<param name="cfMalusStep" value="1"/>
<param name="cfPadImpact" value="4"/>
<param name="cfSmdImpact" value="4"/>
<param name="cfBusImpact" value="0"/>
<param name="cfHugging" value="3"/>
<param name="cfAvoid" value="4"/>
<param name="cfPolygon" value="10"/>
<param name="cfBase.1" value="0"/>
<param name="cfBase.2" value="1"/>
<param name="cfBase.3" value="1"/>
<param name="cfBase.4" value="1"/>
<param name="cfBase.5" value="1"/>
<param name="cfBase.6" value="1"/>
<param name="cfBase.7" value="1"/>
<param name="cfBase.8" value="1"/>
<param name="cfBase.9" value="1"/>
<param name="cfBase.10" value="1"/>
<param name="cfBase.11" value="1"/>
<param name="cfBase.12" value="1"/>
<param name="cfBase.13" value="1"/>
<param name="cfBase.14" value="1"/>
<param name="cfBase.15" value="1"/>
<param name="cfBase.16" value="0"/>
<param name="mnVias" value="20"/>
<param name="mnSegments" value="9999"/>
<param name="mnExtdSteps" value="9999"/>
<param name="mnRipupLevel" value="10"/>
<param name="mnRipupSteps" value="100"/>
<param name="mnRipupTotal" value="100"/>
</pass>
<pass name="Follow-me" refer="Default" active="yes">
</pass>
<pass name="Busses" refer="Default" active="yes">
<param name="cfNonPref" value="4"/>
<param name="cfBusImpact" value="4"/>
<param name="cfHugging" value="0"/>
<param name="mnVias" value="0"/>
</pass>
<pass name="Route" refer="Default" active="yes">
</pass>
<pass name="Optimize1" refer="Default" active="yes">
<param name="cfVia" value="99"/>
<param name="cfExtdStep" value="10"/>
<param name="cfHugging" value="1"/>
<param name="mnExtdSteps" value="1"/>
<param name="mnRipupLevel" value="0"/>
</pass>
<pass name="Optimize2" refer="Optimize1" active="yes">
<param name="cfNonPref" value="0"/>
<param name="cfChangeDir" value="6"/>
<param name="cfExtdStep" value="0"/>
<param name="cfBonusStep" value="2"/>
<param name="cfMalusStep" value="2"/>
<param name="cfPadImpact" value="2"/>
<param name="cfSmdImpact" value="2"/>
<param name="cfHugging" value="0"/>
</pass>
<pass name="Optimize3" refer="Optimize2" active="yes">
<param name="cfChangeDir" value="8"/>
<param name="cfPadImpact" value="0"/>
<param name="cfSmdImpact" value="0"/>
</pass>
<pass name="Optimize4" refer="Optimize3" active="yes">
<param name="cfChangeDir" value="25"/>
</pass>
</autorouter>
<elements>
<element name="U$1" library="josh" package="OMNETICS_FE18" value="OMNETICS_FE18" x="25.146" y="21.971"/>
<element name="U$2" library="josh" package="OMNETICS_FE18" value="OMNETICS_FE18" x="25.654" y="28.956" rot="R180"/>
<element name="U$3" library="josh" package="LARGEGOLDPIN" value="GOLDPINLARGE" x="31.623" y="22.479"/>
<element name="U$4" library="josh" package="LARGEGOLDPIN" value="GOLDPINLARGE" x="30.607" y="23.241"/>
<element name="U$5" library="josh" package="LARGEGOLDPIN" value="GOLDPINLARGE" x="30.353" y="22.098"/>
<element name="U$6" library="josh" package="LARGEGOLDPIN" value="GOLDPINLARGE" x="32.004" y="23.622"/>
<element name="U$7" library="josh" package="LARGEGOLDPIN" value="GOLDPINLARGE" x="18.923" y="23.368"/>
<element name="U$8" library="josh" package="LARGEGOLDPIN" value="GOLDPINLARGE" x="20.32" y="23.241"/>
<element name="U$9" library="josh" package="LARGEGOLDPIN" value="GOLDPINLARGE" x="20.955" y="22.225"/>
<element name="U$10" library="josh" package="LARGEGOLDPIN" value="GOLDPINLARGE" x="19.431" y="22.225"/>
<element name="U$11" library="josh" package="LARGEGOLDPIN" value="GOLDPINLARGE" x="29.972" y="20.32"/>
<element name="U$12" library="josh" package="LARGEGOLDPIN" value="GOLDPINLARGE" x="28.829" y="19.431"/>
<element name="U$13" library="josh" package="LARGEGOLDPIN" value="GOLDPINLARGE" x="27.559" y="18.923"/>
<element name="U$14" library="josh" package="LARGEGOLDPIN" value="GOLDPINLARGE" x="26.289" y="18.669"/>
<element name="U$15" library="josh" package="LARGEGOLDPIN" value="GOLDPINLARGE" x="25.4" y="19.558"/>
<element name="U$16" library="josh" package="LARGEGOLDPIN" value="GOLDPINLARGE" x="24.003" y="18.669"/>
<element name="U$17" library="josh" package="LARGEGOLDPIN" value="GOLDPINLARGE" x="23.622" y="20.066"/>
<element name="U$18" library="josh" package="LARGEGOLDPIN" value="GOLDPINLARGE" x="22.606" y="19.177"/>
<element name="U$19" library="josh" package="LARGEGOLDPIN" value="GOLDPINLARGE" x="19.431" y="28.702"/>
<element name="U$20" library="josh" package="LARGEGOLDPIN" value="GOLDPINLARGE" x="20.701" y="28.702"/>
<element name="U$21" library="josh" package="LARGEGOLDPIN" value="GOLDPINLARGE" x="20.193" y="27.559"/>
<element name="U$22" library="josh" package="LARGEGOLDPIN" value="GOLDPINLARGE" x="18.923" y="27.432"/>
<element name="U$23" library="josh" package="LARGEGOLDPIN" value="GOLDPINLARGE" x="32.004" y="27.305"/>
<element name="U$24" library="josh" package="LARGEGOLDPIN" value="GOLDPINLARGE" x="30.607" y="27.686"/>
<element name="U$25" library="josh" package="LARGEGOLDPIN" value="GOLDPINLARGE" x="30.099" y="28.829"/>
<element name="U$26" library="josh" package="LARGEGOLDPIN" value="GOLDPINLARGE" x="31.496" y="28.575"/>
<element name="U$27" library="josh" package="LARGEGOLDPIN" value="GOLDPINLARGE" x="29.718" y="30.734"/>
<element name="U$28" library="josh" package="LARGEGOLDPIN" value="GOLDPINLARGE" x="28.575" y="31.496"/>
<element name="U$29" library="josh" package="LARGEGOLDPIN" value="GOLDPINLARGE" x="27.305" y="32.004"/>
<element name="U$32" library="josh" package="LARGEGOLDPIN" value="GOLDPINLARGE" x="25.908" y="32.258"/>
<element name="U$33" library="josh" package="LARGEGOLDPIN" value="GOLDPINLARGE" x="25.4" y="31.115"/>
<element name="U$34" library="josh" package="LARGEGOLDPIN" value="GOLDPINLARGE" x="24.257" y="32.131"/>
<element name="U$35" library="josh" package="LARGEGOLDPIN" value="GOLDPINLARGE" x="23.622" y="30.861"/>
<element name="U$36" library="josh" package="LARGEGOLDPIN" value="GOLDPINLARGE" x="22.733" y="31.75"/>
<element name="U$37" library="josh" package="LARGEGOLDPIN" value="GOLDPINLARGE" x="21.717" y="30.988"/>
<element name="U$38" library="josh" package="LARGEGOLDPIN" value="GOLDPINLARGE" x="20.828" y="30.48"/>
<element name="U$39" library="josh" package="LARGEGOLDPIN" value="GOLDPINLARGE" x="20.574" y="20.447"/>
<element name="U$40" library="josh" package="LARGEGOLDPIN" value="GOLDPINLARGE" x="21.463" y="19.812"/>
<element name="U$30" library="josh" package="LARGEGOLDPIN" value="GOLDPINLARGE" x="28.702" y="21.336"/>
<element name="U$31" library="josh" package="LARGEGOLDPIN" value="GOLDPINLARGE" x="28.575" y="29.718"/>
</elements>
<signals>
<signal name="N$1">
<contactref element="U$28" pad="P1"/>
<contactref element="U$2" pad="P$15"/>
<wire x1="28.067" y1="31.115" x2="28.575" y2="31.496" width="0.254" layer="1"/>
<wire x1="26.924" y1="30.099" x2="28.067" y2="31.115" width="0.254" layer="1"/>
<wire x1="26.924" y1="29.591" x2="26.924" y2="30.099" width="0.254" layer="1"/>
</signal>
<signal name="N$2">
<contactref element="U$29" pad="P1"/>
<contactref element="U$2" pad="P$14"/>
<wire x1="26.924" y1="30.734" x2="27.305" y2="32.004" width="0.254" layer="1"/>
<wire x1="26.289" y1="30.099" x2="26.924" y2="30.734" width="0.254" layer="1"/>
<wire x1="26.289" y1="29.591" x2="26.289" y2="30.099" width="0.254" layer="1"/>
</signal>
<signal name="REF1">
<contactref element="U$1" pad="P$18"/>
<contactref element="U$2" pad="P$18"/>
<contactref element="U$37" pad="P1"/>
<contactref element="U$38" pad="P1"/>
<contactref element="U$30" pad="P1"/>
<wire x1="28.702" y1="21.336" x2="28.702" y2="22.352" width="0.254" layer="1"/>
<wire x1="28.702" y1="22.352" x2="28.321" y2="22.606" width="0.254" layer="1"/>
<wire x1="20.828" y1="30.48" x2="21.336" y2="30.353" width="0.254" layer="1"/>
<wire x1="21.336" y1="30.353" x2="22.479" y2="29.083" width="0.254" layer="1"/>
<wire x1="22.479" y1="29.083" x2="22.479" y2="28.321" width="0.254" layer="1"/>
<wire x1="20.828" y1="30.48" x2="21.717" y2="30.988" width="0.254" layer="1"/>
<wire x1="28.702" y1="21.336" x2="28.702" y2="26.289" width="0.254" layer="16"/>
<wire x1="28.702" y1="26.289" x2="25.4" y2="29.591" width="0.254" layer="16"/>
<wire x1="25.4" y1="29.591" x2="21.717" y2="29.591" width="0.254" layer="16"/>
<wire x1="21.717" y1="29.591" x2="20.828" y2="30.48" width="0.254" layer="16"/>
</signal>
<signal name="N$3">
<contactref element="U$3" pad="P1"/>
<contactref element="U$1" pad="P$8"/>
<wire x1="31.242" y1="21.463" x2="31.623" y2="22.479" width="0.254" layer="1"/>
<wire x1="30.48" y1="21.209" x2="31.242" y2="21.463" width="0.254" layer="1"/>
<wire x1="29.972" y1="21.209" x2="30.48" y2="21.209" width="0.254" layer="1"/>
<wire x1="29.21" y1="22.098" x2="29.972" y2="21.209" width="0.254" layer="1"/>
<wire x1="29.083" y1="22.733" x2="29.21" y2="22.098" width="0.254" layer="1"/>
<wire x1="29.083" y1="23.114" x2="29.083" y2="22.733" width="0.254" layer="1"/>
<wire x1="28.575" y1="23.368" x2="29.083" y2="23.114" width="0.2032" layer="1"/>
<wire x1="27.686" y1="23.368" x2="28.575" y2="23.368" width="0.2032" layer="1"/>
<wire x1="27.686" y1="22.606" x2="27.686" y2="23.368" width="0.2032" layer="1"/>
</signal>
<signal name="N$4">
<contactref element="U$5" pad="P1"/>
<contactref element="U$1" pad="P$7"/>
<wire x1="29.718" y1="22.733" x2="30.353" y2="22.098" width="0.254" layer="1"/>
<wire x1="29.718" y1="23.368" x2="29.718" y2="22.733" width="0.254" layer="1"/>
<wire x1="28.829" y1="23.749" x2="29.718" y2="23.368" width="0.2032" layer="1"/>
<wire x1="27.813" y1="23.749" x2="28.829" y2="23.749" width="0.2032" layer="1"/>
<wire x1="27.305" y1="23.495" x2="27.813" y2="23.749" width="0.2032" layer="1"/>
<wire x1="27.051" y1="22.606" x2="27.305" y2="23.495" width="0.2032" layer="1"/>
</signal>
<signal name="N$5">
<contactref element="U$4" pad="P1"/>
<contactref element="U$1" pad="P$6"/>
<wire x1="28.829" y1="24.13" x2="30.607" y2="23.241" width="0.2032" layer="1"/>
<wire x1="27.686" y1="24.13" x2="28.829" y2="24.13" width="0.2032" layer="1"/>
<wire x1="26.797" y1="23.622" x2="27.686" y2="24.13" width="0.2032" layer="1"/>
<wire x1="26.416" y1="22.606" x2="26.797" y2="23.622" width="0.2032" layer="1"/>
</signal>
<signal name="N$6">
<contactref element="U$6" pad="P1"/>
<contactref element="U$1" pad="P$5"/>
<wire x1="26.289" y1="23.749" x2="27.559" y2="24.511" width="0.2032" layer="1"/>
<wire x1="25.781" y1="22.606" x2="26.289" y2="23.749" width="0.2032" layer="1"/>
<wire x1="27.559" y1="24.511" x2="29.337" y2="24.511" width="0.2032" layer="1"/>
<wire x1="29.337" y1="24.511" x2="30.48" y2="24.13" width="0.2032" layer="1"/>
<wire x1="30.48" y1="24.13" x2="31.369" y2="23.876" width="0.254" layer="1"/>
<wire x1="31.369" y1="23.876" x2="31.877" y2="23.622" width="0.254" layer="1"/>
<wire x1="31.877" y1="23.622" x2="32.004" y2="23.622" width="0.254" layer="1"/>
</signal>
<signal name="N$7">
<contactref element="U$7" pad="P1"/>
<contactref element="U$1" pad="P$4"/>
<wire x1="20.701" y1="24.511" x2="23.368" y2="24.511" width="0.2032" layer="1"/>
<wire x1="23.368" y1="24.511" x2="24.892" y2="23.622" width="0.2032" layer="1"/>
<wire x1="24.892" y1="23.622" x2="25.146" y2="22.606" width="0.2032" layer="1"/>
<wire x1="19.812" y1="24.003" x2="19.177" y2="23.368" width="0.254" layer="1"/>
<wire x1="20.193" y1="24.13" x2="19.812" y2="24.003" width="0.254" layer="1"/>
<wire x1="20.193" y1="24.13" x2="20.701" y2="24.511" width="0.254" layer="1"/>
<wire x1="18.923" y1="23.368" x2="19.177" y2="23.368" width="0" layer="19" extent="1-1"/>
</signal>
<signal name="N$8">
<contactref element="U$8" pad="P1"/>
<contactref element="U$1" pad="P$3"/>
<wire x1="21.844" y1="24.13" x2="20.32" y2="23.241" width="0.2032" layer="1"/>
<wire x1="23.114" y1="24.13" x2="21.844" y2="24.13" width="0.2032" layer="1"/>
<wire x1="24.384" y1="23.368" x2="23.114" y2="24.13" width="0.2032" layer="1"/>
<wire x1="24.511" y1="22.606" x2="24.384" y2="23.368" width="0.2032" layer="1"/>
</signal>
<signal name="N$9">
<contactref element="U$9" pad="P1"/>
<contactref element="U$1" pad="P$2"/>
<wire x1="20.955" y1="22.225" x2="21.463" y2="22.733" width="0.254" layer="1"/>
<wire x1="21.463" y1="22.733" x2="21.663" y2="23.522" width="0.1524" layer="1"/>
<wire x1="21.663" y1="23.522" x2="22.171" y2="23.649" width="0.2032" layer="1"/>
<wire x1="22.171" y1="23.649" x2="22.987" y2="23.749" width="0.2032" layer="1"/>
<wire x1="22.987" y1="23.749" x2="23.876" y2="23.241" width="0.2032" layer="1"/>
<wire x1="23.876" y1="23.241" x2="23.876" y2="22.606" width="0.2032" layer="1"/>
</signal>
<signal name="N$10">
<contactref element="U$10" pad="P1"/>
<contactref element="U$1" pad="P$1"/>
<wire x1="23.241" y1="23.114" x2="23.241" y2="22.606" width="0.254" layer="1"/>
<wire x1="22.86" y1="23.368" x2="23.241" y2="23.114" width="0.2032" layer="1"/>
<wire x1="22.098" y1="23.368" x2="22.86" y2="23.368" width="0.2032" layer="1"/>
<wire x1="22.098" y1="21.844" x2="22.098" y2="23.368" width="0.2032" layer="1"/>
<wire x1="21.59" y1="21.336" x2="22.098" y2="21.844" width="0.254" layer="1"/>
<wire x1="20.32" y1="21.336" x2="21.59" y2="21.336" width="0.254" layer="1"/>
<wire x1="19.431" y1="22.225" x2="20.32" y2="21.336" width="0.254" layer="1"/>
</signal>
<signal name="N$11">
<contactref element="U$1" pad="P$16"/>
<contactref element="U$18" pad="P1"/>
<wire x1="22.86" y1="21.082" x2="23.241" y2="21.336" width="0.254" layer="1"/>
<wire x1="22.86" y1="20.828" x2="22.86" y2="21.082" width="0.254" layer="1"/>
<wire x1="22.606" y1="20.447" x2="22.86" y2="20.828" width="0.254" layer="1"/>
<wire x1="22.606" y1="19.177" x2="22.606" y2="20.447" width="0.254" layer="1"/>
</signal>
<signal name="N$12">
<contactref element="U$1" pad="P$15"/>
<contactref element="U$17" pad="P1"/>
<wire x1="23.622" y1="20.066" x2="23.876" y2="21.082" width="0.254" layer="1"/>
<wire x1="23.876" y1="21.082" x2="23.876" y2="21.336" width="0.254" layer="1"/>
</signal>
<signal name="N$13">
<contactref element="U$1" pad="P$14"/>
<contactref element="U$16" pad="P1"/>
<wire x1="24.511" y1="19.304" x2="24.511" y2="21.336" width="0.254" layer="1"/>
<wire x1="24.003" y1="18.669" x2="24.511" y2="19.304" width="0.254" layer="1"/>
</signal>
<signal name="N$14">
<contactref element="U$1" pad="P$13"/>
<contactref element="U$15" pad="P1"/>
<wire x1="25.4" y1="19.558" x2="25.4" y2="20.193" width="0.254" layer="1"/>
<wire x1="25.4" y1="20.193" x2="25.146" y2="20.828" width="0.254" layer="1"/>
<wire x1="25.146" y1="20.828" x2="25.146" y2="21.336" width="0.254" layer="1"/>
</signal>
<signal name="N$15">
<contactref element="U$1" pad="P$12"/>
<contactref element="U$14" pad="P1"/>
<wire x1="26.289" y1="18.669" x2="26.416" y2="18.796" width="0.254" layer="1"/>
<wire x1="26.416" y1="18.796" x2="26.543" y2="19.304" width="0.254" layer="1"/>
<wire x1="26.543" y1="19.304" x2="26.416" y2="19.939" width="0.254" layer="1"/>
<wire x1="26.416" y1="19.939" x2="25.781" y2="20.828" width="0.254" layer="1"/>
<wire x1="25.781" y1="20.828" x2="25.781" y2="21.336" width="0.254" layer="1"/>
</signal>
<signal name="N$16">
<contactref element="U$1" pad="P$11"/>
<contactref element="U$13" pad="P1"/>
<wire x1="27.559" y1="18.923" x2="26.416" y2="20.828" width="0.254" layer="1"/>
<wire x1="26.416" y1="20.828" x2="26.416" y2="21.336" width="0.254" layer="1"/>
</signal>
<signal name="N$17">
<contactref element="U$1" pad="P$10"/>
<contactref element="U$12" pad="P1"/>
<wire x1="28.829" y1="19.431" x2="28.067" y2="19.812" width="0.254" layer="1"/>
<wire x1="28.067" y1="19.812" x2="27.051" y2="20.828" width="0.254" layer="1"/>
<wire x1="27.051" y1="20.828" x2="27.051" y2="21.336" width="0.254" layer="1"/>
</signal>
<signal name="N$18">
<contactref element="U$1" pad="P$9"/>
<contactref element="U$11" pad="P1"/>
<wire x1="29.972" y1="20.32" x2="28.575" y2="20.32" width="0.254" layer="1"/>
<wire x1="28.575" y1="20.32" x2="27.686" y2="20.955" width="0.254" layer="1"/>
<wire x1="27.686" y1="20.955" x2="27.686" y2="21.336" width="0.254" layer="1"/>
</signal>
<signal name="N$19">
<contactref element="U$26" pad="P1"/>
<contactref element="U$2" pad="P$1"/>
<wire x1="31.496" y1="28.956" x2="31.496" y2="28.575" width="0.254" layer="1"/>
<wire x1="30.734" y1="29.718" x2="31.496" y2="28.956" width="0.254" layer="1"/>
<wire x1="29.718" y1="29.718" x2="30.734" y2="29.718" width="0.254" layer="1"/>
<wire x1="28.956" y1="28.702" x2="29.718" y2="29.718" width="0.254" layer="1"/>
<wire x1="28.956" y1="27.559" x2="28.956" y2="28.702" width="0.254" layer="1"/>
<wire x1="27.94" y1="27.559" x2="28.956" y2="27.559" width="0.2032" layer="1"/>
<wire x1="27.559" y1="27.686" x2="27.94" y2="27.559" width="0.2032" layer="1"/>
<wire x1="27.559" y1="27.686" x2="27.559" y2="28.321" width="0.254" layer="1"/>
</signal>
<signal name="N$20">
<contactref element="U$25" pad="P1"/>
<contactref element="U$2" pad="P$2"/>
<wire x1="29.718" y1="28.067" x2="30.099" y2="28.829" width="0.254" layer="1"/>
<wire x1="29.718" y1="27.559" x2="29.718" y2="28.067" width="0.254" layer="1"/>
<wire x1="29.21" y1="27.178" x2="29.718" y2="27.559" width="0.2032" layer="1"/>
<wire x1="27.813" y1="27.178" x2="29.21" y2="27.178" width="0.2032" layer="1"/>
<wire x1="27.178" y1="27.432" x2="27.813" y2="27.178" width="0.2032" layer="1"/>
<wire x1="27.178" y1="27.432" x2="26.924" y2="28.321" width="0.2032" layer="1"/>
</signal>
<signal name="N$21">
<contactref element="U$24" pad="P1"/>
<contactref element="U$2" pad="P$3"/>
<wire x1="29.464" y1="26.797" x2="30.607" y2="27.686" width="0.254" layer="1"/>
<wire x1="27.305" y1="26.797" x2="29.464" y2="26.797" width="0.2032" layer="1"/>
<wire x1="26.543" y1="27.559" x2="27.305" y2="26.797" width="0.2032" layer="1"/>
<wire x1="26.543" y1="27.559" x2="26.289" y2="28.321" width="0.2032" layer="1"/>
</signal>
<signal name="N$22">
<contactref element="U$23" pad="P1"/>
<contactref element="U$2" pad="P$4"/>
<wire x1="32.004" y1="27.432" x2="32.004" y2="27.305" width="0.254" layer="1"/>
<wire x1="30.734" y1="26.797" x2="32.004" y2="27.432" width="0.254" layer="1"/>
<wire x1="29.591" y1="26.416" x2="30.734" y2="26.797" width="0.254" layer="1"/>
<wire x1="27.178" y1="26.416" x2="29.591" y2="26.416" width="0.2032" layer="1"/>
<wire x1="26.035" y1="27.305" x2="27.178" y2="26.416" width="0.2032" layer="1"/>
<wire x1="26.035" y1="27.305" x2="25.654" y2="28.321" width="0.2032" layer="1"/>
</signal>
<signal name="N$23">
<contactref element="U$22" pad="P1"/>
<contactref element="U$2" pad="P$5"/>
<wire x1="18.923" y1="27.432" x2="18.923" y2="27.305" width="0.254" layer="1"/>
<wire x1="18.923" y1="27.305" x2="19.05" y2="27.305" width="0.254" layer="1"/>
<wire x1="19.05" y1="27.305" x2="19.812" y2="26.67" width="0.254" layer="1"/>
<wire x1="19.812" y1="26.67" x2="21.463" y2="26.416" width="0.254" layer="1"/>
<wire x1="21.463" y1="26.416" x2="23.368" y2="26.416" width="0.2032" layer="1"/>
<wire x1="23.368" y1="26.416" x2="24.511" y2="26.924" width="0.2032" layer="1"/>
<wire x1="24.511" y1="26.924" x2="25.019" y2="28.321" width="0.2032" layer="1"/>
</signal>
<signal name="N$24">
<contactref element="U$21" pad="P1"/>
<contactref element="U$2" pad="P$6"/>
<wire x1="20.193" y1="27.559" x2="21.59" y2="26.797" width="0.2032" layer="1"/>
<wire x1="21.59" y1="26.797" x2="22.987" y2="26.797" width="0.2032" layer="1"/>
<wire x1="22.987" y1="26.797" x2="24.13" y2="27.178" width="0.2032" layer="1"/>
<wire x1="24.13" y1="27.178" x2="24.384" y2="28.321" width="0.2032" layer="1"/>
</signal>
<signal name="N$25">
<contactref element="U$20" pad="P1"/>
<contactref element="U$2" pad="P$7"/>
<wire x1="21.209" y1="27.813" x2="20.701" y2="28.702" width="0.254" layer="1"/>
<wire x1="21.336" y1="27.305" x2="21.209" y2="27.813" width="0.2032" layer="1"/>
<wire x1="21.844" y1="27.178" x2="21.336" y2="27.305" width="0.2032" layer="1"/>
<wire x1="21.844" y1="27.178" x2="22.987" y2="27.178" width="0.2032" layer="1"/>
<wire x1="22.987" y1="27.178" x2="23.495" y2="27.432" width="0.2032" layer="1"/>
<wire x1="23.495" y1="27.432" x2="23.749" y2="28.321" width="0.2032" layer="1"/>
</signal>
<signal name="N$26">
<contactref element="U$19" pad="P1"/>
<contactref element="U$2" pad="P$8"/>
<wire x1="19.431" y1="28.702" x2="20.066" y2="29.591" width="0.254" layer="1"/>
<wire x1="20.066" y1="29.591" x2="21.209" y2="29.591" width="0.254" layer="1"/>
<wire x1="21.209" y1="29.591" x2="21.844" y2="28.829" width="0.254" layer="1"/>
<wire x1="21.844" y1="28.829" x2="21.844" y2="27.686" width="0.254" layer="1"/>
<wire x1="21.844" y1="27.686" x2="22.098" y2="27.559" width="0.2032" layer="1"/>
<wire x1="22.098" y1="27.559" x2="22.733" y2="27.559" width="0.2032" layer="1"/>
<wire x1="22.733" y1="27.559" x2="23.114" y2="27.686" width="0.2032" layer="1"/>
<wire x1="23.114" y1="27.686" x2="23.114" y2="28.321" width="0.254" layer="1"/>
</signal>
<signal name="N$27">
<contactref element="U$2" pad="P$9"/>
<contactref element="U$36" pad="P1"/>
<wire x1="22.606" y1="30.226" x2="22.733" y2="31.75" width="0.254" layer="1"/>
<wire x1="22.606" y1="30.226" x2="23.114" y2="29.591" width="0.254" layer="1"/>
</signal>
<signal name="N$28">
<contactref element="U$2" pad="P$10"/>
<contactref element="U$35" pad="P1"/>
<wire x1="23.749" y1="29.591" x2="23.622" y2="30.861" width="0.254" layer="1"/>
</signal>
<signal name="N$29">
<contactref element="U$2" pad="P$11"/>
<contactref element="U$34" pad="P1"/>
<wire x1="24.511" y1="31.623" x2="24.257" y2="32.131" width="0.254" layer="1"/>
<wire x1="24.384" y1="29.718" x2="24.511" y2="31.623" width="0.254" layer="1"/>
<wire x1="24.384" y1="29.591" x2="24.384" y2="29.718" width="0.254" layer="1"/>
</signal>
<signal name="N$30">
<contactref element="U$2" pad="P$12"/>
<contactref element="U$33" pad="P1"/>
<wire x1="25.273" y1="30.353" x2="25.4" y2="31.115" width="0.254" layer="1"/>
<wire x1="25.019" y1="30.226" x2="25.273" y2="30.353" width="0.254" layer="1"/>
<wire x1="25.019" y1="29.591" x2="25.019" y2="30.226" width="0.254" layer="1"/>
</signal>
<signal name="N$31">
<contactref element="U$2" pad="P$13"/>
<contactref element="U$32" pad="P1"/>
<wire x1="26.416" y1="31.75" x2="25.908" y2="32.258" width="0.254" layer="1"/>
<wire x1="26.416" y1="31.242" x2="26.416" y2="31.75" width="0.254" layer="1"/>
<wire x1="26.162" y1="30.607" x2="26.416" y2="31.242" width="0.254" layer="1"/>
<wire x1="25.654" y1="30.099" x2="26.162" y2="30.607" width="0.254" layer="1"/>
<wire x1="25.654" y1="29.591" x2="25.654" y2="30.099" width="0.254" layer="1"/>
</signal>
<signal name="N$32">
<contactref element="U$27" pad="P1"/>
<contactref element="U$2" pad="P$16"/>
<wire x1="28.321" y1="30.607" x2="29.718" y2="30.734" width="0.254" layer="1"/>
<wire x1="27.559" y1="29.972" x2="28.321" y2="30.607" width="0.254" layer="1"/>
<wire x1="27.559" y1="29.591" x2="27.559" y2="29.972" width="0.254" layer="1"/>
</signal>
<signal name="N$33">
<contactref element="U$1" pad="P$17"/>
<contactref element="U$2" pad="P$17"/>
<contactref element="U$39" pad="P1"/>
<contactref element="U$40" pad="P1"/>
<contactref element="U$31" pad="P1"/>
<wire x1="21.463" y1="19.812" x2="21.463" y2="19.939" width="0.254" layer="1"/>
<wire x1="28.575" y1="29.718" x2="28.575" y2="29.337" width="0.254" layer="1"/>
<wire x1="28.575" y1="29.337" x2="28.194" y2="28.956" width="0.254" layer="1"/>
<wire x1="28.194" y1="28.956" x2="28.194" y2="28.321" width="0.254" layer="1"/>
<wire x1="21.463" y1="19.939" x2="22.606" y2="21.717" width="0.254" layer="1"/>
<wire x1="22.606" y1="21.717" x2="22.606" y2="22.606" width="0.254" layer="1"/>
<wire x1="20.701" y1="20.193" x2="20.574" y2="20.447" width="0.254" layer="1"/>
<wire x1="20.574" y1="20.32" x2="20.701" y2="20.193" width="0.254" layer="1"/>
<wire x1="21.463" y1="19.812" x2="20.574" y2="20.32" width="0.254" layer="1"/>
<wire x1="28.702" y1="29.591" x2="28.575" y2="29.718" width="0.254" layer="16"/>
<wire x1="28.575" y1="29.718" x2="28.448" y2="29.591" width="0.254" layer="16"/>
<wire x1="28.702" y1="27.051" x2="28.702" y2="29.591" width="0.254" layer="16"/>
<wire x1="29.21" y1="26.543" x2="28.702" y2="27.051" width="0.254" layer="16"/>
<wire x1="29.21" y1="21.971" x2="29.21" y2="26.543" width="0.254" layer="16"/>
<wire x1="29.591" y1="21.59" x2="29.21" y2="21.971" width="0.254" layer="16"/>
<wire x1="29.591" y1="21.082" x2="29.591" y2="21.59" width="0.254" layer="16"/>
<wire x1="28.956" y1="20.447" x2="29.591" y2="21.082" width="0.254" layer="16"/>
<wire x1="27.559" y1="20.447" x2="28.956" y2="20.447" width="0.254" layer="16"/>
<wire x1="27.051" y1="20.955" x2="27.559" y2="20.447" width="0.254" layer="16"/>
<wire x1="22.606" y1="20.955" x2="27.051" y2="20.955" width="0.254" layer="16"/>
<wire x1="21.463" y1="19.812" x2="22.606" y2="20.955" width="0.254" layer="16"/>
</signal>
</signals>
</board>
</drawing>
</eagle>
